# Supplementary material for: Integrative Metabolomic and Physiological Responses of Citrus sinensis to Soil Management in a Semi-Arid Orchard
Source: Plants (Basel). 2026 Jan 27;15(3):386. doi: 10.3390/plants15030386 (PMC12899819; doi:10.3390/plants15030386)
Supplement: Supplementary file 1 [file plants-15-00386-s001.zip]

Archive with 1 entries (1 files):
- plants-4016731-supplementary.pdf
